# Supplementary material for: Quantification of the Therapist’s Gentle Pull for Pinch Strength Testing Based on FMA and MMT: An Experimental Study with Healthy Subjects
Source: Diagnostics (Basel). 2021 Feb 2;11(2):225. doi: 10.3390/diagnostics11020225 (PMC7913180; doi:10.3390/diagnostics11020225)
Supplement: Supplementary file 1 [file diagnostics-11-00225-s001.zip]

Archive with 4 entries (3 files):
- diagnostics-1000259-SI-new/
- diagnostics-1000259-SI-new/Table S1 Full data for Table 3.xlsx
- diagnostics-1000259-SI-new/Table S2 Full data for Table 4.xlsx
- diagnostics-1000259-SI-new/Trial of Therapist Gentle pull.mp4
