# Supplementary material for: Quantification of the Therapist’s Gentle Pull for Pinch Strength Testing Based on FMA and MMT: An Experimental Study with Healthy Subjects
Source: Diagnostics (Basel). 2021 Feb 2;11(2):225. doi: 10.3390/diagnostics11020225 (PMC7913180; doi:10.3390/diagnostics11020225)
Supplement: Supplementary file 1 [file diagnostics-11-00225-s001.zip › diagnostics-1000259-SI-new/Table S1 Full data for Table 3.xlsx]

## Sheet: Full data for Table 3
Test-retest reliability							Pinch-Pulling Pearson (r) values
Pinch force		Pulling force					Right hand	Left hand
Right hand	Left hand	Right hand	Left hand				0.89	0.769
0.793	0.92	0.946	0.973				0.883	0.77
0.807	0.971	0.836	0.916				0.923	0.777
0.815	0.95	0.772	0.846				0.946	0.79
0.868	0.882	0.833	0.855				0.952	0.801
0.87	0.918	0.856	0.948				0.923	0.803
0.877	0.862	0.853	0.9				0.899	0.806
0.905	0.971	0.856	0.947				0.966	0.82
0.912	0.701	0.892	0.878				0.967	0.829
0.914	0.982	0.95	0.961				0.933	0.832
0.92	0.963	0.887	0.962				0.928	0.833
0.841	0.962	0.908	0.876				0.846	0.843
0.845	0.954	0.783	0.857				0.945	0.86
0.866	0.874	0.922	0.905				0.887	0.86
0.821	0.971	0.847	0.938				0.874	0.863
0.879	0.984	0.856	0.904				0.952	0.864
0.88	0.956	0.841	0.879				0.929	0.875
0.885	0.836	0.84	0.968				0.883	0.883
0.887	0.884	0.915	0.888				0.918	0.891
0.92	0.862	0.924	0.82				0.873	0.893
0.923	0.976	0.946	0.935				0.906	0.897
0.924	0.92	0.964	0.887				0.92	0.898
0.928	0.834	0.815	0.94				0.931	0.901
0.938	0.96	0.984	0.904				0.969	0.909
0.939	0.796	0.907	0.977				0.92	0.91
0.942	0.949	0.958	0.893				0.96	0.914
0.948	0.811	0.86	0.832				0.833	0.914
0.948	0.904	0.9	0.93				0.894	0.919
0.893	0.9	0.912	0.935				0.87	0.921
0.895	0.829	0.943	0.882				0.976	0.921
0.896	0.97	0.887	0.871				0.894	0.924
0.9	0.908	0.916	0.973				0.965	0.926
0.901	0.849	0.841	0.907				0.898	0.93
0.901	0.894	0.831	0.883				0.908	0.931
0.982	0.893	0.949	0.97				0.965	0.935
0.985	0.824	0.883	0.832				0.878	0.935
0.989	0.845	0.969	0.821				0.932	0.938
0.989	0.964	0.878	0.951				0.929	0.939
0.95	0.872	0.97	0.85				0.852	0.939
0.95	0.956	0.908	0.952				0.935	0.939
0.951	0.979	0.942	0.948				0.841	0.942
0.955	0.903	0.905	0.851				0.947	0.942
0.961	0.934	0.937	0.954				0.94	0.944
0.989	0.87	0.947	0.86				0.939	0.944
0.989	0.982	0.969	0.959				0.945	0.946
0.993	0.883	0.991	0.906				0.956	0.961
0.963	0.921	0.959	0.953				0.939	0.965
0.968	0.883	0.954	0.809				0.82	0.973
0.971	0.967	0.878	0.959				0.972	0.974
0.975	0.914	0.978	0.956				0.923	0.983
0.977	0.897	0.789	0.93
