# Supplementary material for: Quantification of the Therapist’s Gentle Pull for Pinch Strength Testing Based on FMA and MMT: An Experimental Study with Healthy Subjects
Source: Diagnostics (Basel). 2021 Feb 2;11(2):225. doi: 10.3390/diagnostics11020225 (PMC7913180; doi:10.3390/diagnostics11020225)
Supplement: Supplementary file 1 [file diagnostics-11-00225-s001.zip › diagnostics-1000259-SI-new/Table S2 Full data for Table 4.xlsx]

## Sheet: Full data of Table 4
Pinch and pulling force values at slip-away
Pinch-Right hand	Pinch-Left hand	Pull-Right hand	Pull-left hand
13.87	12.13	14.1	12.74
19.22	17.01	11.93	11.06
20.85	19.08	13.9	14.49
15.62	14.81	17.63	15.69
26.81	23.21	16.59	16.01
23.05	19.83	23.3	19.31
19.54	17.39	14.07	13.18
19.11	13.55	19.54	13.94
19.52	15.71	25.25	16.16
19.61	18.1	19.03	16.27
15.87	14.22	15.61	13.5
16.63	14.45	11.88	9.44
22.41	19.6	21.92	19.48
24.07	21.34	8.11	7.69
17.73	16.39	14.57	12.07
16.03	16.03	14.52	14.52
20.48	17.61	12.68	11.71
16.3	14.86	9.69	9.02
22.05	21.06	18.64	15.55
16.69	15.52	11.44	10.64
21.49	18.9	18.61	17.36
12.35	11.54	10.49	9.85
20.08	17.49	12.01	10.79
13.99	11.15	8.52	8.45
20.49	18.61	19.61	18.22
28.34	25.12	12.42	11.35
21.36	19.23	17.15	14.94
16.93	15.13	12.07	10.12
16.8	15.62	10.76	10.2
20.82	17.35	18	13.45
22.92	20.59	17.98	15.46
17.94	17.32	11.21	10.3
21.76	21.03	10.06	8.72
19.9	16.84	12.23	11.66
24.69	23.73	11.87	11.11
28.13	24.62	23.47	20.93
23.9	17.6	23.7	19.09
17.88	14.21	15.9	13.5
19.33	16.09	14.28	13.84
20.27	18.77	10.41	9.46
21.82	17.11	16.99	11.48
15	15.14	8.39	8.63
17.53	18.28	10.21	12.75
21.07	17.22	12.95	8.1
19.04	17.82	12.23	10.35
20.08	18.41	11.07	10.76
21.96	19.21	17.13	16.08
19.88	18.6	14.18	12.67
25.22	22.27	20.22	15.95
19.5	17.07	13.54	11.81
